# Supplementary material for: A comparison of seed germination coefficients using functional regression
Source: Appl Plant Sci. 2020 Jul 19;8(8):e11366. doi: 10.1002/aps3.11366 (PMC7507017; doi:10.1002/aps3.11366)
Supplement: Supplementary file 1 — APPENDIX S1. B‐spline coefficients and germination measures. [file APS3-8-e11366-s001.xlsx]

## Sheet: List1
Talská et al.—Applications in Plant Sciences 2020 8(9)—Data Supplement S1
DOI	10.1002/aps3.11366
APPENDIX S1. B-spline coefficients and germination measures.
	B-spline coefficients									Germination measures
Samples	b-5	b-4	b-3	b-2	b-1	b0	b1	b2	b3	CGI	GI	LT50	TG	MGT	CVG
711	0	0	0	0	0	0	0	0	0	0	0	0	0	0	0
713	0	0	0	0	0	0	0	0	0	0	0	0	0	0	0
714	8.75493e-18	-8.99888e-18	0.00369789	0.0815768	0.0815768	0.0886114	0.124746	0.124746	0.124746	2.06107	555	9	0.12	11.3333	0.0882353
721	0.00825476	0.0395231	0.127595	0.127595	0.137465	0.206877	0.206877	0.240715	0.240715	4.31738	1309	3	0.24	10.5	0.0952381
722	0.0317127	0.0757538	0.0757538	0.0757538	0.119887	0.121222	0.121222	0.121222	0.121222	2.80614	948	1	0.12	5	0.2
IG119794	0.01667	0.0403151	0.0403151	0.21501	0.239951	0.239951	0.250859	0.284376	0.284376	5.37086	1599	8	0.28	9.28571	0.107692
UP-Arm1	0.198232	0.555809	0.555809	0.555809	0.555809	0.555809	0.637623	0.728892	0.728892	16.0376	5704	1	0.72	6.11111	0.163636
UP-Arm2	0	0	0	0	0	0	0	0	0	0	0	0	0	0	0
UP-Arm3	7.3536e-17	5.9848e-17	-2.25514e-17	0.234221	0.234221	0.570047	0.623767	0.656155	0.701323	9.3787	2219	14	0.75	15.5	0.0645161
IG108291	2.07557e-17	1.0842e-18	0.0388491	0.0388491	0.0388491	0.0388491	0.128795	0.128795	0.128795	1.58143	397	21	0.12	15.3333	0.0652174
IG112136	0	0	0	0	0	0	0	0	0	0	0	0	0	0	0
IG140562	3.46267e-17	-8.67362e-19	0.0850231	0.0850231	0.418628	0.498002	0.498002	0.498002	0.514596	8.47734	2172	13	0.52	12.2308	0.081761
IG140897	0.00575313	0.0143859	0.0554834	0.0755857	0.0755857	0.0755857	0.16333	0.16333	0.16333	2.43598	687	7	0.16	13.25	0.0754717
IG140971	0.134074	0.430953	0.630686	0.630686	0.915809	0.915809	0.915809	0.921282	0.921282	21.2899	7066	2	0.92	5.30435	0.188525
IG52414	0.310805	0.831825	0.911744	1.0019	1.0019	1.0019	1.0019	1.0019	1.0019	26.5345	9607	1	1	1.84	0.543478
IG52442	0.0856173	0.261451	0.965346	0.965346	1.00124	1.00124	1.00124	1.00124	1.00124	24.9471	8506	3	1	3.52	0.284091
IG52443	0.00138577	0.0103447	0.0382646	0.0382646	0.0531517	0.0833058	0.0833058	0.0833058	0.0833058	1.55819	456	3	0.08	9	0.111111
IG52496	0.11882	0.383409	0.946166	0.946166	0.946166	1.00444	1.00444	1.00444	1.00444	24.8941	8561	3	1	3.56	0.280899
IG525018	0.00525324	0.0255055	0.0375022	0.056817	0.056817	0.120293	0.468004	0.468004	0.468004	4.56459	922	20	0.52	19.3846	0.0515873
IG52503	-1.10504e-17	-3.03577e-18	-2.52619e-17	8.91214e-17	2.60209e-18	0.0419731	0.0419731	0.0419731	0.0419731	0.489686	78	17	0.04	17	0.0588235
IG52508	0.00525324	0.0255055	0.0375022	0.056817	0.056817	0.120293	0.468004	0.468004	0.468004	4.56459	922	21	0.44	18.0909	0.0552764
IG52518	0.128175	0.673153	1.00992	1.00992	1.00992	1.00992	1.00992	1.00992	1.00992	26.4633	9450	2	1	2	0.5
IG52520	0.149964	0.570236	1.00978	1.00978	1.00978	1.00978	1.00978	1.00978	1.00978	26.2451	9322	2	1	2.2	0.454545
IG52532	-1.10504e-17	-3.03577e-18	-2.52619e-17	8.91214e-17	2.60209e-18	0.0419731	0.0419731	0.0419731	0.0419731	0.489686	78	17	0.04	17	0.0588235
IG52560	0.382447	1.00095	1.00095	1.00095	1.00095	1.00095	1.00095	1.00095	1.00095	27.3049	10122	1	1	1.04	0.961538
IG52565	0.17297	0.448118	0.448118	0.462445	0.624025	0.690551	0.690551	0.690551	0.714951	15.9709	5399	1	0.72	6.22222	0.160714
IG52595	0.0631417	0.0631417	0.905256	1.00368	1.00368	1.00368	1.00368	1.00368	1.00368	24.4667	8171	2	1	1.6	0.625
IG52596	0.110633	0.242656	0.803894	0.803894	0.803894	0.803894	0.803894	0.803894	0.803894	20.3907	7073	3	1	2.95	0.338983
IG64350	1.6507e-17	-2.76472e-17	0.0685394	0.0809308	0.0809308	0.0809308	0.0809308	0.0809308	0.0809308	1.93944	625	4	0.08	4.5	0.222222
IG65050	0	0	0	0	0	0	0	0	0	0	0	1	1	1	1
IS18911	0	0	0	0	0	0	0	0	0	0	0	0	0	0	0
IS18912	0.0256726	0.102062	0.10964	0.10964	0.203656	0.203656	0.203656	0.203656	0.203656	4.48986	1451	2	0.2	6	0.166667
IS18914	1.35703e-17	-4.22839e-18	2.25514e-17	-8.67362e-18	9.19403e-17	0.0202923	0.0441379	0.0441379	0.0441379	0.403662	55	19	0.04	19	0.0526316
IS18915	0	0	0	0	0	0	0	0	0	0	0	0	0	0	0
IS19256	0	0	0	0	0	0	0	0	0	0	0	0	0	0	0
IS19864	4.26735e-18	-1.57209e-18	0.0269933	0.0408045	0.0408045	0.0408045	0.0408045	0.0408045	0.0408045	0.951372	300	5	0.04	5	0.2
IS22287	2.0239e-17	9.6494e-18	-9.1073e-18	0.0188909	0.0842555	0.0842555	0.0842555	0.0842555	0.0842555	1.46433	363	9	0.08	10.5	0.0952381
IS24324	0	0	0	0	0	0	0	0	0	0	0	0	0	0	0
JI1075	0.0744762	0.153949	0.468296	0.468296	0.481803	0.72713	0.72713	0.780383	0.797087	15.208	4740	4	0.8	9.45	0.10582
JI1089	0.151781	0.449968	0.799663	0.799663	0.799663	0.799676	0.800091	0.800091	0.800091	20.8218	7375	2	1	2.4	0.416667
JI1092	0.0476293	0.112545	0.139992	0.157524	0.157524	0.157524	0.212274	0.245899	0.245899	4.61708	1537	1	0.24	9.16667	0.109091
JI1095	2.67256e-17	2.12504e-17	1.04083e-17	3.1572e-16	2.28983e-16	0.117584	0.406613	0.406613	0.432274	3.42496	460	19	0.44	21	0.047619
JI1794	0.0157453	0.0400683	0.0400683	0.0400683	0.0400683	0.0400683	0.0400683	0.0400683	0.0400683	1.09353	406	1	0.04	1	1
JI2055	0.122016	0.326921	0.416408	0.563189	0.563189	0.563189	0.563189	0.563189	0.563189	14.1895	4941	1	0.56	3.07143	0.325581
JI2105	0.393633	1.00171	1.00171	1.00171	1.00171	1.00171	1.00171	1.00171	1.00171	27.3383	10150	1	1	1	1
JI2201	0.118451	0.349126	0.557812	0.740915	0.894398	0.950912	0.962703	0.962703	0.962703	21.7131	7070	3	0.96	5.83333	0.171429
JI2546	0.382447	1.00095	1.00095	1.00095	1.00095	1.00095	1.00095	1.00095	1.00095	27.3049	10122	1	1	1.04	0.961538
JI262	0	0	0	0	0	0	0	0	0	0	0	0	0	0	0
JI2629	8.59637e-17	3.25261e-17	0.0631872	0.0631872	0.0631872	0.217727	0.448806	0.550786	0.634993	5.42378	1073	23	0.68	20.5882	0.0485714
JI2630	1.06591e-17	5.96311e-18	-2.01662e-17	4.01155e-17	-5.11743e-17	5.20417e-17	-3.81639e-17	0.0306531	0.0385764	0.11653	6	26	0.04	26	0.0384615
JI2724	0.00564151	0.0177557	0.0481377	0.0809957	0.0809957	0.0809957	0.0809957	0.0809957	0.0809957	1.9174	631	2	0.1	4.5	0.222222
JI3149	0.146673	0.392748	0.392748	0.392748	0.563541	0.563541	0.563541	0.563541	0.563541	13.4995	4640	1	0.56	4.28571	0.233333
JI3155	0.00625095	0.0171955	0.0643801	0.162083	0.162083	0.162083	0.162083	0.162083	0.162083	3.67649	1165	4	0.16	5.5	0.181818
JI3156	-1.92954e-18	-7.15573e-18	1.9082e-17	-9.54098e-18	0.0243739	0.0515302	0.0670677	0.103345	0.114351	0.963504	167	22	0.12	20.6667	0.0483871
JI3271	0.130605	0.349689	0.597753	0.597753	0.705094	0.734718	0.802487	0.802487	0.802487	18.1865	6098	2	0.8	5.7	0.175439
JI3276	1.31561e-17	7.69784e-18	-2.21177e-17	1.2013e-16	-1.9082e-17	0.0271635	0.0816151	0.0816151	0.0816151	0.698069	99	17	0.0952381	20	0.05
JI3511	0.0159447	0.0360629	0.0360629	0.0360629	0.0673093	0.0823437	0.0823437	0.0823437	0.0823437	1.67205	526	1	0.08	7.5	0.133333
JI3550	0.348478	0.925098	1.00059	1.00059	1.00059	1.00059	1.00059	1.00059	1.00059	27.0796	9959	1	1	1.28	0.78125
JI3553	0	0	0	0	0	0	0	0	0	0	0	20	0.2	14.8	0.0675676
JI3557	4.81725e-17	-1.99493e-17	1.95156e-16	0.128455	0.311897	0.311897	0.316335	0.321407	0.321407	5.74259	1500	9	0.32	10.625	0.0941176
JI3558	0.03183	0.074198	0.106729	0.106729	0.190688	0.201792	0.201792	0.21169	0.234929	4.38776	1377	5	0.24	10.1667	0.0983607
JI64	1.31561e-17	7.69784e-18	-2.21177e-17	1.2013e-16	-1.9082e-17	0.0271635	0.0816151	0.0816151	0.0816151	0.698069	99	17	0.08	20	0.05
T4	0	0	0	0	0	0	0	0	0	0	0	0	0	0	0
T5	1.40269e-17	6.17995e-18	-1.64799e-17	0.000482464	0.0431745	0.0431745	0.123183	0.123183	0.123183	1.26749	237	20	0.12	18	0.0555556
P013	0.175141	0.536221	0.793826	0.793826	0.800522	0.800522	0.800522	0.800522	0.800522	21.0136	7508	2	0.8	2.15	0.465116
P014	0.283124	0.730222	0.730222	0.770478	0.770478	0.959043	0.963779	0.963779	0.963779	23.003	8046	1	0.96	4.41667	0.226415
P016	0.134979	0.332303	1.00526	1.00526	1.00526	1.00526	1.00526	1.00526	1.00526	25.5617	8885	1	1	1.6	0.625
P017	8.39918e-18	-5.52943e-18	1.51788e-17	0.0234835	0.0343489	0.0707251	0.0824921	0.0824921	0.0824921	1.17738	265	9	0.08	14	0.0714286
PI343973	0	0	0	0	0	0	0	0	0	0	0	0	0	0	0
PI343974	6.14607e-18	-1.0842e-19	1.21431e-17	3.81639e-17	0.00973512	0.0771492	0.0771492	0.0961278	0.114706	1.03361	184	20	0.12	20	0.05
PI343975	0.0743802	0.231019	0.274319	0.274319	0.424293	0.424293	0.43573	0.458096	0.474608	9.97381	3276	2	0.48	7.66667	0.130435
PI343977	0.0208043	0.0684811	0.0803346	0.0803346	0.0803346	0.0803346	0.0803346	0.0803346	0.0803346	2.15226	784	1	0.08	1.5	0.666667
PI343979	0.0220596	0.0447642	0.127776	0.14591	0.363523	0.443472	0.443472	0.443472	0.443472	8.12859	2276	9	0.44	10	0.1
PI343992	5.17842e-17	4.2067e-17	-1.44849e-16	0.00622569	0.177739	0.184047	0.337962	0.383771	0.393527	4.25483	867	17	0.4	17.9	0.0558659
PI343994	0	0	0	0	0	0	0	0	0	0	0	0	0	0	0
PI344007	1.71219e-17	2.26598e-17	0.0104614	0.04237	0.04237	0.046856	0.0850468	0.0850468	0.0850468	1.24606	321	6	0.08	13	0.0769231
PI344011	0	0	0	0	0	0	0	0	0	0	0	0	0	0	0
PI344537	0.00503913	0.0291031	0.0369849	0.0369849	0.0595033	0.0770293	0.163457	0.163457	0.163457	2.15718	555	14	0.16	15	0.0666667
PI344538	0.0171262	0.0503392	0.0806389	0.0806389	0.0806389	0.0806389	0.0806389	0.0806389	0.0806389	2.11309	757	1	0.08	2	0.5
PI344539	0.0827274	0.156896	0.371266	0.401909	0.401909	0.401909	0.401909	0.401909	0.401909	10.2021	3557	1	0.4	2.9	0.344828
PI560058	0	0	0	0	0	0	0	0	0	0	0	0	0	0	0
PI560059	0.0340337	0.0762444	0.327023	0.614985	0.631778	0.739342	0.739342	0.761784	0.761784	15.8846	4895	7	0.76	7.57895	0.131944
PI560070	0.0472687	0.111219	0.291326	0.527299	0.527299	0.527299	0.547891	0.636515	0.636515	12.8619	4096	5	0.64	8.375	0.119403
PI560072	-1.9547e-17	3.79471e-17	-6.245e-17	6.54858e-17	-5.59448e-17	8.84709e-17	0.0398086	0.0417405	0.0417405	0.285422	28	22	0.04	22	0.0454545
PI639955	0.0208043	0.0684811	0.0803346	0.0803346	0.0803346	0.0803346	0.0803346	0.0803346	0.0803346	2.15226	784	1	0.08	1.5	0.666667
PI639961	0.25043	0.689708	0.948469	0.948469	0.959961	0.959961	0.970237	1.00452	1.00452	25.5186	9126	1	1	2.88	0.347222
PIS2845	0	0	0	0	0	0	0	0	0	0	0	10	0.04	10	0.1
PIS2850	0	0	0	0	0	0	0	0	0	0	0	0	0	0	0
PIS2853	0	0	0	0	0	0	0	0	0	0	0	0	0	0	0
PIS2854	0	0	0	0	0	0	0	0	0	0	0	0	0	0	0
PIS7388	-2.89075e-17	-5.50775e-17	6.76542e-17	8.50015e-17	0.0237686	0.217039	0.217039	0.217039	0.217039	2.64304	486	15	0.2	15.6	0.0641026
PIS7475	9.44272e-18	1.38778e-17	-4.25007e-17	0.00320799	0.0718555	0.0718555	0.0965763	0.165922	0.165922	1.60437	326	16	0.16	18.5	0.0540541
UP-Serb	0.00822983	0.00822983	0.287385	0.620594	0.663615	0.967257	0.967257	0.967257	0.967257	18.3123	5243	8	0.96	9.41667	0.106195
T1	2.75523e-17	5.94143e-17	-1.22298e-16	3.08781e-16	-3.33067e-16	0.217989	0.248588	0.26941	0.302696	2.86911	478	18	0.32	19.75	0.0506329
T14/3	0.00675952	0.0140955	0.07657	0.202916	0.768703	0.768703	0.886239	0.886239	0.886239	14.6339	3755	12	0.88	11.8636	0.0842912
T14/4	0.0335882	0.0840558	0.109273	0.247683	0.247683	0.279807	0.28146	0.28146	0.28146	6.20546	1979	6	0.28	6.28571	0.159091
T14/5	0.00123923	0.0140291	0.0323506	0.0323506	0.0818822	0.320821	0.533503	0.638803	0.638803	6.28073	1219	20	0.64	18.6875	0.0535117
T14/6	0.188629	0.599875	1.00761	1.00761	1.00761	1.00761	1.00761	1.00761	1.00761	26.3063	9382	2	1	2.12	0.471698
T14/9	0	0	0	0	0	0	0	0	0	0	0	0	0	0	0
T15/10	-1.05439e-17	8.41341e-17	1.17961e-16	0.155706	0.210766	0.423501	0.500782	0.500782	0.514184	7.20765	1662	16	0.52	14.7692	0.0677083
T15/2	-1.9973e-18	-2.1413e-17	1.2902e-17	-1.36609e-17	7.32921e-17	0.0324772	0.0427703	0.0427703	0.0427703	0.450953	66	18	0.04	18	0.0555556
T15/3	0.0227982	0.0227982	0.24134	0.340611	0.495721	0.677378	0.725357	0.725357	0.725357	13.066	3686	8	0.72	10.3333	0.0967742
T15/4	0.0314565	0.0864624	0.22583	0.525828	0.702631	0.854504	0.889388	0.949367	0.953924	17.1903	4921	9	0.96	10.5833	0.0944882
T15/6	-2.21923e-18	2.00577e-18	-1.04083e-17	3.55618e-17	0.03481	0.0419095	0.0419095	0.0514375	0.0749429	0.712163	139	13	0.08	20	0.05
T15/kI	0.0457689	0.115462	0.464392	0.635496	0.807902	0.957609	1.00646	1.00646	1.00646	20.1981	6110	6	1	8.28	0.120773
T15/kII	0.0651893	0.15918	0.15918	0.563711	0.887078	1.00258	1.00258	1.00258	1.00258	19.4717	5618	9	1	9	0.111111
T2	-4.38001e-18	3.30682e-17	-5.52943e-17	1.01481e-16	-1.14925e-16	1.16226e-16	0.0247989	0.0438161	0.0438161	0.240153	21	23	0.04	23	0.0434783
T3	0.066155	0.204409	0.345847	0.345847	0.359842	0.359842	0.359842	0.444652	0.444652	9.5528	3284	2	0.44	6.72727	0.148649
T8	0.00204409	0.0383931	0.049676	0.049676	0.22939	0.5168	0.5168	0.603111	0.603111	7.89956	1821	15	0.6	15.3333	0.0652174
VIR1851	0.00204409	0.0383931	0.049676	0.049676	0.22939	0.5168	0.5168	0.603111	0.603111	7.89956	1821	6	0.96	8	0.125
VIR320	6.23416e-19	6.67869e-17	0.276871	0.820731	0.820731	0.941835	0.941835	0.961096	0.961096	19.6847	5863	6	0.96	8	0.125
W6_2044	1.15468e-17	-1.19262e-17	0.0143468	0.207409	0.207409	0.267109	0.322777	0.322777	0.322777	5.49197	1474	9	0.32	11.375	0.0879121
W6_26109	1.15468e-17	-1.19262e-17	0.0143468	0.207409	0.207409	0.267109	0.322777	0.322777	0.322777	5.49197	1474	3	0.08	11.5	0.0869565
W6_26112	-1.78927e-17	3.90313e-18	0.0138645	0.0392503	0.0392503	0.0392503	0.0786087	0.164297	0.164297	1.4482	325	22	0.16	19.5	0.0512821
W6_26127	0.00471722	0.0192712	0.128107	0.128107	0.245518	0.245518	0.350392	0.44599	0.44599	6.17552	1661	13	0.55	14.4545	0.0691824
